# Supplementary material for: Theoretical Study of the Structural Stability, Chemical Reactivity, and Protein Interaction for NMP Compounds as Modulators of the Endocannabinoid System
Source: Molecules. 2022 Jan 9;27(2):414. doi: 10.3390/molecules27020414 (PMC8779749; doi:10.3390/molecules27020414)
Supplement: Supplementary file 1 [file molecules-27-00414-s001.zip]

Archive with 1 entries (1 files):
- molecules-1479268-supplementary.pdf
